# Supplementary material for: Two Antarctic penguin genomes reveal insights into their evolutionary history and molecular changes related to the Antarctic environment
Source: Gigascience. 2014 Dec 12;3:27. doi: 10.1186/2047-217X-3-27 (PMC4322438; doi:10.1186/2047-217X-3-27)
Supplement: Supplementary file 1 — Additional file 1: Table S1: Sequencing data generated for the Adélie and emperor penguins. (XLSX 11 KB) [file 13742_2014_56_MOESM1_ESM.xlsx]

## Sheet: Sheet1
Table S1 Sequencing data generated for the Adelie and emperor penguins
Species	Insert size (bp)	Read length (bp)	Lanes	Usable reads (M)	Usable bases (Mb)	Depth（X）
Adélie	167	100	1	118	11782	9.06
	173	100	1	94	9392	7.22
	508	89	2	206	18359	14.12
	508	100	1	90	9002	6.92
	2000	43	2	242	10428	8.02
	5000	45	1	117	5284	4.06
	10000	80	1	82	6589	5.07
	20000	80	1	95	7609	5.85
Total	-	-	10	1045	78445	60.34
Emperor	180	76	2	109	8245	6.34
	230	72	1	64	4572	3.52
	343	61	6	239	14668	11.28
	380	55	4	159	8707	6.7
	382	40	4	86	3428	2.64
	521	62	3	103	6421	4.94
	517	60	3	102	6164	4.74
	2000	36	1	26	927	0.71
	2000	40	10	356	14082	10.83
	5000	41	1	15	623	0.48
	5000	40	4	118	4657	3.58
	10000	40	4	106	4302	3.31
	10000	44	1	26	1130	0.87
	20000	44	1	32	1406	1.08
	20000	44	1	31	1360	1.05
Total	-	-	46	1570	80692	62.07
