# Supplementary material for: Two Antarctic penguin genomes reveal insights into their evolutionary history and molecular changes related to the Antarctic environment
Source: Gigascience. 2014 Dec 12;3:27. doi: 10.1186/2047-217X-3-27 (PMC4322438; doi:10.1186/2047-217X-3-27)
Supplement: Supplementary file 3 — Additional file 3: Table S2: Statistics of repeat annotation in the Adélie and emperor penguins. The predicted elements by TRF were merged with the tandem repeats predicted by RepeatMasker. “Others” refers to the repeats that can be classified by RepeatMasker, but not included by the classes above; “Unknown” refers to the repeats that can’t be classified by RepeatMasker. (XLSX 11 KB) [file 13742_2014_56_MOESM3_ESM.xlsx]

## Sheet: Sheet1
Table S2 Statistics of repeat annotation in the Adelie and emperor penguins.
“Others” refers to the repeats that can be classified by RepeatMasker, but not included by the classes above; “Unknown” refers to the repeats that can’t be classified by RepeatMasker. The “Total” lengths are non-redundant lengths.
	Adélie		Emperor
Type	Length (Bp)	% in genome	Length (Bp)	% in genome
DNA	2547852	0.207801	3206136	0.254964
LINE	43778727	3.57056	38936135	3.09635
SINE	2184755	0.178187	2645872	0.21041
LTR	16797681	1.37001	14939848	1.18807
Simple Repeat	35495	0.002895	415	3.3e-05
Tandem Repeat(predicted by TRF)	8783961	0.716413	28165164	2.2398
Other	3408	0.000278	3256	0.000259
Unknown	6991681	0.570236	7505784	0.596889
Total	79324030	6.4696	92746499	7.37556
