# Supplementary material for: Two Antarctic penguin genomes reveal insights into their evolutionary history and molecular changes related to the Antarctic environment
Source: Gigascience. 2014 Dec 12;3:27. doi: 10.1186/2047-217X-3-27 (PMC4322438; doi:10.1186/2047-217X-3-27)
Supplement: Supplementary file 5 — Additional file 5: Table S3: Phototransduction-related genes that exhibit positive selection in Adélie and emperor penguin lineages. “#species” indicates the number of avian species used for analysis. P-values were calculated by likelihood-ratio test based on the results of modified model A (alternative model) and corresponding null model (fixed ω=1). (XLSX 11 KB) [file 13742_2014_56_MOESM5_ESM.xlsx]

## Sheet: Sheet1
Table S3 Phototransduction-related genes that exhibit positive selection in Adélie and emperor penguin linages.
“#species” indicates the number of avian species used for analysis. P-values were calculated by likelihood ratio test based on the results of modified model A (alternative model) and corresponding null model (fixed ω=1).
Gene ID	Gene Name	Description	#species	P-value	Positive selection site
Emperor
Afo_R001819	CNGB1	cyclic nucleotide gated channel beta 1	33	1.12e-26	L546; R577; V643; V669; Y693; V705; V725; R733; M746; A747; V786; P787; N789; S801; M802; G803; D827; M959; L961; S964; C1090; I1132; Q1147; K1218; V1231; P1235; M1236;
Afo_R009287	MYO3A	myosin IIIA	45	9.48e-08	K265; E588; Y589; Q592; N1158;
Afo_R015034	UACA	uveal autoantigen with coiled-coil domains and ankyrin repeats	48	6.62e-05	T578; R731; G797; I932; G1127;
Adélie
Pad_R006190	CRB1	crumbs homolog 1	48	9.87e-07	P8; T258; G328; S359; P864; K1048; N1275; E1301;
Pad_R005334	CRY2	cryptochrome 2	43	1.78e-10	I156; S158;
Pad_R000680	MYO3B	myosin IIIB	48	0.000492	N554;
