# Supplementary material for: Two Antarctic penguin genomes reveal insights into their evolutionary history and molecular changes related to the Antarctic environment
Source: Gigascience. 2014 Dec 12;3:27. doi: 10.1186/2047-217X-3-27 (PMC4322438; doi:10.1186/2047-217X-3-27)
Supplement: Supplementary file 6 — Additional file 6: Table S4: Lipid-related genes with positively selected sites in Adélie, emperor, or the ancestral lineages, predicted by PAML branch-site models. “#species” indicates the number of avian species used for analysis. P-values were calculated by likelihood-ratio test based on the results of modified model A (alternative model) and corresponding null model (fixed ω=1). (XLSX 12 KB) [file 13742_2014_56_MOESM6_ESM.xlsx]

## Sheet: Sheet1
Table S4 Lipid-related genes with positively selected sites in Adélie, emperor or the ancestral lineages, predicted by PAML branch-site models.
“#species” indicates the number of avian species used for analysis. P-values were calculated by likelihood ratio test based on the results of modified model A (alternative model) and corresponding null model (fixed ω=1).
Gene ID	Gene Name	Description	#Species	P-value	Positively selected sites
Adélie
Pad_R013501	ABCA12	ATP-binding cassette sub-family A member 12	43	1.75e-29	L135;P643;E1305;R1723;L2075;V2231;S2392;
Pad_R013958	FADS6	Fatty acid desaturase 6	39	6.66e-16	I28;I330;
Pad_R013666	SPTLC2	Serine palmitoyltransferase 2	40	4.05e-05	G4;
Pad_R014824	HADHA	Trifunctional enzyme subunit alpha, mitochondrial	38	0.000201	V172;
Pad_R011738	MECR	Trans-2-enoyl-CoA reductase, mitochondrial	48	9.85e-07	S96;V203;
Pad_R009050	PNPLA2	Patatin-like phospholipase domain-containing protein 2	43	5.46e-09	K370;N407;
Pad_R001623	PLA2G7	Platelet-activating factor acetylhydrolase	43	8.66e-15	A102;A212;
Pad_R010878	FASN	Fatty acid synthase	39	8.78e-05	Y852;P916;S1217;T1531;S1873;P2004;N2178;
Emperor
Afo_R014849	SERAC1	Protein SERAC1	37	4.12e-10	S19;H20;K21;
Afo_R011588	ACAD11	Acyl-CoA dehydrogenase family member 11	38	0.000163	N5;D192;H217;W219;S220;V242;A262;L395;A430;H489;V499;T512;R529;
Afo_R015105	SDR42E2	Putative short-chain dehydrogenase/reductase family 42E member 2	43	9.94e-07	V106;
Ancestor
Pad_R014398	OSBPL9	Oxysterol-binding protein-related protein 9	40	0	V602;
Pad_R013696	GALC	Galactocerebrosidase	36	4.48e-08	V159;Q298;Y382;S445;
Pad_R015254	ACAD11	Acyl-CoA dehydrogenase family member 11	38	7.3e-12	T18;A63;G155;K179;I212;H358;V601;I628;T638;
Pad_R010878	FASN	Fatty acid synthase	39	0.0002765	I1106;G1322;D1486;H1590;D2122;I2239;V2296;
