# Supplementary material for: Two Antarctic penguin genomes reveal insights into their evolutionary history and molecular changes related to the Antarctic environment
Source: Gigascience. 2014 Dec 12;3:27. doi: 10.1186/2047-217X-3-27 (PMC4322438; doi:10.1186/2047-217X-3-27)
Supplement: Supplementary file 7 — Additional file 7: Table S5: Non-neutral penguin-specific amino acid changes in forelimb-related genes predicted by PROVEAN. (XLSX 11 KB) [file 13742_2014_56_MOESM7_ESM.xlsx]

## Sheet: Sheet1
Table S5 Non-neutral penguin-specific amino acid changes in forelimb-related genes predicted by PROVEAN.
Gene name	Position	Mutation Type	AA in	AA in	Score
			Penguin	Other aquatic birds
Ano6	233	substitution	S	P	-4.245
Esr2	243	substitution	A	G	-4.887
Evc2	395	substitution	R	Q	-3.159
Evc2	613	substitution	K	E	-3.238
Evc2	697	substitution	G	R	-5.993
Evc2	707	substitution	R	S	-2.763
Evc2	785	substitution	S	L	-4.886
Evc	286	substitution	K	E	-2.861
Evx2	78	substitution	S	N	-3.689
Flnb	1458	substitution	R	Q	-3.527
Gli2	1359	substitution	G	S	-2.603
Hoxa11	281-283	insertion	E	-	-4.012
Ift172	1034	substitution	C	R	-3.946
Ift172	1369	substitution	H	R	-3.185
Ift172	1443	substitution	Y	H	-3.76
Inpp4b	828	substitution	M	T	-3.636
Met	190	substitution	V	D	-4.385
Nbr1	75	substitution	R	G	-7.215
Nbr1	739	deletion	-	K	-15.277
Ofd1	311	substitution	E	K	-3.496
Ostm1	72	substitution	F	G	-3.072
Pappa2	802	substitution	L	P	-6.265
Pappa2	897	substitution	H	Q	-2.673
Prkg2	157	substitution	N	D	-3.146
Tgfbr3	96	substitution	P	S	-2.998
Tgfbr3	430	substitution	R	P	-3.902
Tgfbr3	676	substitution	R	H	-4.359
