# Supplementary material for: Two Antarctic penguin genomes reveal insights into their evolutionary history and molecular changes related to the Antarctic environment
Source: Gigascience. 2014 Dec 12;3:27. doi: 10.1186/2047-217X-3-27 (PMC4322438; doi:10.1186/2047-217X-3-27)
Supplement: Supplementary file 8 — Additional file 8: Table S6: Basic statistics of genome assemblies of the two penguins. (XLSX 10 KB) [file 13742_2014_56_MOESM8_ESM.xlsx]

## Sheet: Sheet1
Table S6 Basic statistics of genome assemblies of the two penguins.
	contig length (bp)	# of contigs (>= N50/N90 length)	scaffold length (bp)	# of scaffolds (>= N50/N90 length)
Adélie
N50	19134	18626	5047175	73
N90	5140	62495	897513	287
Longest	144627	-	22859560	-
Total	1171936232	-	1226103150	-
Emperor
N50	30463	11606	5071598	71
N90	8164	39871	1133174	272
Longest	295109	-	28260285	-
Total	1185431369	-	1257483768	-
