# Supplementary material for: Two Antarctic penguin genomes reveal insights into their evolutionary history and molecular changes related to the Antarctic environment
Source: Gigascience. 2014 Dec 12;3:27. doi: 10.1186/2047-217X-3-27 (PMC4322438; doi:10.1186/2047-217X-3-27)
Supplement: Supplementary file 9 — Additional file 9: Table S7: CEGMA results. Prots = number of 248 ultra-conserved CEGs present in genome; %Completeness = percentage of 248 ultra-conserved CEGs present. (XLSX 10 KB) [file 13742_2014_56_MOESM9_ESM.xlsx]

## Sheet: Sheet1
Table S7 CEGMA results. Prots = number of 248 ultra-conserved CEGs present in genome; %Completeness = percentage of 248 ultra-conserved CEGs present.
	Complete		Complete+Partial
	#Prots	%Completeness	#Prots	%Completeness
Emperor penguin	196	79.03	214	86.29
Adelie penguin	181	72.98	202	81.45
Chicken	198	79.84	214	86.29
Turkey	188	75.81	218	87.9
Zebra finch	191	77.02	214	86.29
