# Supplementary material for: Two Antarctic penguin genomes reveal insights into their evolutionary history and molecular changes related to the Antarctic environment
Source: Gigascience. 2014 Dec 12;3:27. doi: 10.1186/2047-217X-3-27 (PMC4322438; doi:10.1186/2047-217X-3-27)
Supplement: Supplementary file 10 — Additional file 10: Table S8: Assessment of rearrangements based on whole-genome alignments against zebra finch assembly. (XLSX 10 KB) [file 13742_2014_56_MOESM10_ESM.xlsx]

## Sheet: Sheet1
Table S8 Assessment of rearrangements based on whole genome alignments against zebra finch assembly.
Species	#translocations	%inversions	#total
Emperor penguin Vs Zebra finch	12164	2220	14384
Adelie penguin Vs Zebra finch	10371	2137	12508
Peregrine falcon Vs Zebra finch	10828	1970
			12798
