# Supplementary material for: Two Antarctic penguin genomes reveal insights into their evolutionary history and molecular changes related to the Antarctic environment
Source: Gigascience. 2014 Dec 12;3:27. doi: 10.1186/2047-217X-3-27 (PMC4322438; doi:10.1186/2047-217X-3-27)
Supplement: Supplementary file 11 — Additional file 11: Table S9: Non-coding RNA genes in the genomes. (XLSX 11 KB) [file 13742_2014_56_MOESM11_ESM.xlsx]

## Sheet: Sheet1
Table S9 Non-coding RNA genes in the genomes.
		Adélie			Emperor
Type		#	Average length (bp)	Total length (bp)	#	Average length (bp)	Total length (bp)
miRNA		172	86	14710	180	86	15399
tRNA		148	75	11033	187	75	13986
rRNA	rRNA	59	136	8007	61	126	7711
	18S	23	172	3967	15	168	2515
	28S	31	113	3517	39	115	4487
	5.8S	1	124	124	1	155	155
	5S	4	100	399	6	92	554
snRNA	snRNA	219	120	26177	199	119	23671
	CD-box	107	93	9993	96	91	8769
	HACA-box	65	142	9252	61	142	8659
	splicing	36	138	4983	31	140	4339
	scaRNA	11	177	1949	11	173	1904
Total		598			627
