# Supplementary material for: Two Antarctic penguin genomes reveal insights into their evolutionary history and molecular changes related to the Antarctic environment
Source: Gigascience. 2014 Dec 12;3:27. doi: 10.1186/2047-217X-3-27 (PMC4322438; doi:10.1186/2047-217X-3-27)
Supplement: Supplementary file 12 — Additional file 12: Table S10: Enriched GO terms in fast evolving genes in emperor penguin lineage. A cutoff of 0.05 for the FDR adjusted p-values was used. (XLSX 10 KB) [file 13742_2014_56_MOESM12_ESM.xlsx]

## Sheet: Sheet1
Table S10 Enriched GO terms in fast evolving genes in emperor penguin lineage.
A cutoff of 0.05 for the FDR adjusted p-values was used.
GO ID	GO Term	GO Class	Adjusted P-values	#Genes
GO:0004713	protein tyrosine kinase activity	MF	0.0369	12
GO:0006468	protein amino acid phosphorylation	BP	0.0369	13
GO:0004672	protein kinase activity	MF	0.0369	13
GO:0030117	membrane coat	CC	0.0369	4
GO:0016773	phosphotransferase activity, alcohol group as acceptor	MF	0.0369	14
GO:0006914	autophagy	BP	0.0411	2
GO:0005524	ATP binding	MF	0.0485	19
