# Supplementary material for: Two Antarctic penguin genomes reveal insights into their evolutionary history and molecular changes related to the Antarctic environment
Source: Gigascience. 2014 Dec 12;3:27. doi: 10.1186/2047-217X-3-27 (PMC4322438; doi:10.1186/2047-217X-3-27)
Supplement: Supplementary file 13 — Additional file 13: Table S11: Non-neutral penguin-specific amino acid changes found in the 8295 ortholog alignments, predicted by PROVEAN. (XLSX 10 KB) [file 13742_2014_56_MOESM13_ESM.xlsx]

## Sheet: Sheet1
Table S11 Non-neutral penguin-specific amino acid changes found in the 8295 ortholog alignments, predicted by PROVEAN.
Type	# mutation sites(#genes)	# non-neutral mutation sites (#genes)
Substitution	14071(4624)	2707(1726)
Deletion	385(343)	200(179)
Insertion	295(229)	64(63)
Total	14751(4922)	2971(1887)
