# Supplementary material for: Two Antarctic penguin genomes reveal insights into their evolutionary history and molecular changes related to the Antarctic environment
Source: Gigascience. 2014 Dec 12;3:27. doi: 10.1186/2047-217X-3-27 (PMC4322438; doi:10.1186/2047-217X-3-27)
Supplement: Supplementary file 14 — Additional file 14: Table S12: Enriched GO terms in genes harboring non-neutral penguin-specific amino acid changes. A cutoff of 0.05 for the FDR adjusted p-values was used. (XLSX 11 KB) [file 13742_2014_56_MOESM14_ESM.xlsx]

## Sheet: Sheet1
Table S12 Enriched GO terms in genes harboring non-neutral penguin-specific amino acid changes.
A cutoff of 0.05 for the FDR adjusted p-values was used.
GO ID	GO Term	GO Class	Adjusted p-values	#genes
GO:0005813	centrosome	CC	0.000307	60
GO:0006281	DNA repair	BP	0.000324	52
GO:0005815	microtubule organizing center	CC	0.00119	62
GO:0060271	cilium morphogenesis	BP	0.00196	24
GO:0007126	meiosis	BP	0.00487	20
GO:0004003	ATP-dependent DNA helicase activity	MF	0.00487	10
GO:0005929	cilium	CC	0.00487	33
GO:0006302	double-strand break repair	BP	0.00513	23
GO:0015630	microtubule cytoskeleton	CC	0.00531	96
GO:0006974	response to DNA damage stimulus	BP	0.0069	68
GO:0004536	deoxyribonuclease activity	MF	0.00749	11
GO:0042384	cilium assembly	BP	0.00953	18
GO:0003678	DNA helicase activity	MF	0.0113	15
GO:0016787	hydrolase activity	MF	0.0173	260
GO:0006310	DNA recombination	BP	0.0173	28
GO:0017112	Rab guanyl-nucleotide exchange factor activity	MF	0.0173	9
GO:0004520	endodeoxyribonuclease activity	MF	0.0173	9
GO:0007140	male meiosis	BP	0.0175	10
GO:0006950	response to stress	BP	0.0235	189
GO:0043073	germ cell nucleus	CC	0.027	7
GO:0006259	DNA metabolic process	BP	0.0291	87
GO:0033554	cellular response to stress	BP	0.0309	110
GO:0071482	cellular response to light stimulus	BP	0.0309	10
GO:0000405	bubble DNA binding	MF	0.0309	4
GO:0009411	response to UV	BP	0.0313	18
GO:0008238	exopeptidase activity	MF	0.0313	18
GO:0004386	helicase activity	MF	0.0446	30
