# Supplementary material for: Two Antarctic penguin genomes reveal insights into their evolutionary history and molecular changes related to the Antarctic environment
Source: Gigascience. 2014 Dec 12;3:27. doi: 10.1186/2047-217X-3-27 (PMC4322438; doi:10.1186/2047-217X-3-27)
Supplement: Supplementary file 15 — Additional file 15: Table S13: Basic statistics of gene clustering with Treefam. (XLSX 10 KB) [file 13742_2014_56_MOESM15_ESM.xlsx]

## Sheet: Sheet1
Table S13 Basic statistics of gene clustering with Treefam.
Species Name	#Families	#clustered genes
Aptenodytes forsteri	8910	16012
Egretta garzetta	8386	16558
Fulmarus glacialis	8449	14241
Gavia stellata	8199	13390
Nipponia nippon	8975	16618
Pelecanus crispus	8424	14715
Phalacrocorax carbo	8184	13415
Pygoscelis adeliae	8537	15231
Taeniopygia guttata	8858	16631
