# Supplementary material for: Two Antarctic penguin genomes reveal insights into their evolutionary history and molecular changes related to the Antarctic environment
Source: Gigascience. 2014 Dec 12;3:27. doi: 10.1186/2047-217X-3-27 (PMC4322438; doi:10.1186/2047-217X-3-27)
Supplement: Supplementary file 16 — Additional file 16: Table S14: Expanded and contracted gene families in two penguins. The numbers indicate the family sizes in each species. The abbreviation of each species indicates the gene number in the family. APFTO: Aptenodytes forsteri, PYGAD: Pygoscelis adeliae, FULGL:Fulmarus glacialis, PELCR: Pelecanus crispus, EGRGA: Egretta garzetta, NIPNI: Nipponia nippon, PHACA: Phalacrocorax carbo, GAVST: Gavia stellate, TAEGU: Taeniopygia guttata. P-values were calculated using Wilcoxon rank sum tests. (XLSX 11 KB) [file 13742_2014_56_MOESM16_ESM.xlsx]

## Sheet: Sheet1
Table S14 Expanded and contracted gene families in two penguins.
The numbers indicate the family sizes in each species. The abbreviation of each species indicates the gene number in the family. APFTO: Aptenodytes forsteri, PYGAD: Pygoscelis adeliae, FULGL:Fulmarus glacialis, PELCR: Pelecanus crispus, EGRGA: Egretta garzetta, NIPNI: Nipponia nippon, PHACA: Phalacrocorax carbo, GAVST: Gavia stellate, TAEGU: Taeniopygia guttata. P-values were calculated using Wil…
APTFO	PYGAD	EGRGA	FULGL	GAVST	NIPNI	PELCR	PHACA	TAEGU	p-value	Description
expansion
2	2	1	1	1	1	1	1	1	0.009	Down syndrome cell adhesion molecule
2	2	1	1	1	1	1	1	2	0.023	Receptor activity-modifying protein 2/3
2	2	1	1	1	1	1	1	2	0.023	RNA/RNP complex-1-interacting phosphatase
2	2	1	1	1	1	1	1	2	0.023	Protein DBF4 homolog A/B
3	3	1	1	1	2	1	1	2	0.037	RNA-binding protein MEX3D/MEX3A/MEX3C
3	3	2	2	2	2	2	2	2	0.052	Transmembrane protein 178
3	3	2	2	2	2	2	2	2	0.052	Proline-rich nuclear receptor coactivator 1/2
3	3	2	2	2	2	2	1	2	0.055	F-box/LRR-repeat protein 14/17;Protein AMN1 homolog
9	8	5	6	7	6	6	6	6	0.055	Lipase member M;Lysosomal acid lipase/cholesteryl ester hydrolase
4	4	3	3	3	3	3	3	3	0.056	Melatonin receptor type 1A/1B/1C
contraction
2	2	3	3	3	3	3	3	3	0.055	Transmembrane protein 14C/14A
2	2	3	3	3	3	2	3	3	0.055	Inhibin beta A chain/C chain;Growth/differentiation factor 8
3	3	4	4	4	4	4	4	4	0.056	Interleukin-8
