# Supplementary material for: Two Antarctic penguin genomes reveal insights into their evolutionary history and molecular changes related to the Antarctic environment
Source: Gigascience. 2014 Dec 12;3:27. doi: 10.1186/2047-217X-3-27 (PMC4322438; doi:10.1186/2047-217X-3-27)
Supplement: Supplementary file 17 — Additional file 17: Table S15: Type I and II α-keratins for two penguins and six closely related aquatic birds. (XLSX 10 KB) [file 13742_2014_56_MOESM17_ESM.xlsx]

## Sheet: Sheet1
Table S15 Type I and II α-keratins for two penguins and 6 closely related aquatic birds.
Common name	Type I	Type II	Total α-keratins
	α-keratins	α-keratins
Emperor penguin	14	18	32
Adélie penguin	15	17	32
Northern fulmar	14	19	33
Great black cormorant	13	19	32
Crested ibis	17	17	34
Little egret	18	18	36
Dalmatian pelican	15	18	33
Red-throated loon	15	20	35
