# Supplementary material for: Two Antarctic penguin genomes reveal insights into their evolutionary history and molecular changes related to the Antarctic environment
Source: Gigascience. 2014 Dec 12;3:27. doi: 10.1186/2047-217X-3-27 (PMC4322438; doi:10.1186/2047-217X-3-27)
Supplement: Supplementary file 19 — Additional file 19: Table S16: The numbers for four β-keratin subfamilies for the Adélie and emperor penguins and six closely related aquatic birds. (XLSX 10 KB) [file 13742_2014_56_MOESM19_ESM.xlsx]

## Sheet: Sheet1
Table S16 The numbers for four β-keratin subfamilies for the Adelie and emperor penguins and 6 closely related aquatic birds.
Common name	Claw	Feather	Keratinocyte	Scale	Total
Emperor penguin	8	12	15	3	38
Adélie penguin	4	10	13	6	33
Northern fulmar	3	3	7	3	16
Great black cormorant	1	5	4	1	11
Crested ibis	4	13	7	5	29
Little egret	3	12	6	6	27
Dalmatian pelican	3	7	7	2	19
Red-throated loon	3	7	5	0	15
