# Supplementary material for: Two Antarctic penguin genomes reveal insights into their evolutionary history and molecular changes related to the Antarctic environment
Source: Gigascience. 2014 Dec 12;3:27. doi: 10.1186/2047-217X-3-27 (PMC4322438; doi:10.1186/2047-217X-3-27)
Supplement: Supplementary file 21 — Additional file 21: Table S17: Number of frameshift and premature stop codons in opsin genes. (XLSX 10 KB) [file 13742_2014_56_MOESM21_ESM.xlsx]

## Sheet: Sheet1
Table S17 Number of frameshift and premature stop codons in opsin genes.
Gene ID	Emperor		Adélie
	#Frame-shift	#Premature stop codons	#Frame-shifts	#Premature stop codons
OPN3	0	0	0	0
OPN4	0	0	0	0
OPN5	0	0	0	0
OPSP	2	0	1	1
RH1	0	0	0	0
RH2	0	0	0	1
