# Supplementary material for: Two Antarctic penguin genomes reveal insights into their evolutionary history and molecular changes related to the Antarctic environment
Source: Gigascience. 2014 Dec 12;3:27. doi: 10.1186/2047-217X-3-27 (PMC4322438; doi:10.1186/2047-217X-3-27)
Supplement: Supplementary file 22 — Additional file 22: Table S18: Lipid-related genes with accelerated dN/dS in Adélie, emperor, or the ancestral lineages, predicted by PAML branch models. “#species” indicates the number of avian species used for analysis. P-values were calculated by likelihood-ratio test based on the results of one-ratio model (null) and two-ratio model (alternative). (XLSX 11 KB) [file 13742_2014_56_MOESM22_ESM.xlsx]

## Sheet: Sheet1
Table S18 Lipid-related genes with accelerated dN/dS in Adélie, emperor or the ancestral lieages, predicted by PAML branch models.
“#species” indicates the number of avian species used for analysis. P-values were calculated by likelihood ratio test based on the results of one-ratio model (null) and two-ratio model (alternative).
Gene ID	Gene name	Description	#species	P-value
Adélie
Pad_R013958	FADS6	Fatty acid desaturase 6	34	0.001015
Pad_R002339	Crls1	Cardiolipin synthase	42	1.29e-05
Pad_R013777	PLCG1	1-phosphatidylinositol 4,5-bisphosphate phosphodiesterase gamma-1	33	9.95e-07
Pad_R003572	ACSL1	Long-chain-fatty-acid--CoA ligase 1	38	0.000498
Pad_R001623	PLA2G7	Platelet-activating factor acetylhydrolase	42	0.002798
Pad_R015254	ACAD11	Acyl-CoA dehydrogenase family member 11	36	3.52e-12
Emperor
Afo_R015683	Sgms2	Phosphatidylcholine:ceramide cholinephosphotransferase 2	47	0.000403
Afo_R011588	ACAD11	Acyl-CoA dehydrogenase family member 11	36	0.000158
Ancestor
Pad_R006066	PTGS2	Prostaglandin G/H synthase 2	45	0.002619
Pad_R002736	PTDSS1	Phosphatidylserine synthase 1	37	1.86e-07
Pad_R015254	ACAD11	Acyl-CoA dehydrogenase family member 11	38	0.000102
