# Supplementary material for: Two Antarctic penguin genomes reveal insights into their evolutionary history and molecular changes related to the Antarctic environment
Source: Gigascience. 2014 Dec 12;3:27. doi: 10.1186/2047-217X-3-27 (PMC4322438; doi:10.1186/2047-217X-3-27)
Supplement: Supplementary file 23 — Additional file 23: Table S19: Penguin-specific amino acid changes in forelimb-related genes. (XLSX 10 KB) [file 13742_2014_56_MOESM23_ESM.xlsx]

## Sheet: Sheet1
Table S19 Penguin-specific amino acid changes in forelimb-related genes.
Mutation type	#mutation sites(#genes)	#non-neutral mutation sites(#genes)
Substitution	115(40)	25(16)
Deletion	2(2)	1(1)
Insertion	4(3)	1(1)
Total	121(43)	27(17)
